# Supplementary material for: Functional Differentiation of the Duplicated Gene BrrCIPK9 in Turnip (Brassica rapa var. rapa)
Source: Genes (Basel). 2024 Mar 26;15(4):405. doi: 10.3390/genes15040405 (PMC11049275; doi:10.3390/genes15040405)
Supplement: Supplementary file 1 [file genes-15-00405-s001.zip]

Archive with 1 entries (1 files):
- genes-2841987-supplementary.pdf
